# Supplementary material for: Differences between intrinsic and acquired nucleoside analogue resistance in acute myeloid leukaemia cells
Source: J Exp Clin Cancer Res. 2021 Oct 12;40:317. doi: 10.1186/s13046-021-02093-4 (PMC8507139; doi:10.1186/s13046-021-02093-4)
Supplement: Supplementary file 13 — Additional file 13: Supplementary Table 4. Characteristics of AML patients analysed in the data presented in Fig. 3. [file 13046_2021_2093_MOESM13_ESM.xlsx]

## Sheet: Tabelle1
Supplementary Table 4
Characteristics of AML patients analysed in the data presented in Figure 3
	Age at diagnosis	Sex	Blast count	FAB	Karyotype	FISH analysis	Detected mutations (via PCR)
Patient # 1	66	m	50	M2	46, XY	-	KMT2A, IDH2
Patient # 2	74	f	71	M1	46, XX, Inv3(p24q26), del(7)(p11p22)	-	ASXL1, RUNX1, BCOR, NRAS
Patient # 3	65	m	83	-	46, XY	-	NPM1, FLT3-ITD, FLT3-TKD
Patient # 4	46	f	80	M2	-	-	CEBPA, FLT3-ITD, NPM1
Patient # 5	41	f	64	M4	46, XX	-	NPM1
Patient # 6, A	61	m	-	M3	-	t(15;17)(q24.1/q21)	PML-RARA
Patient # 7, B	43	f	78	M4	complex aberrant karyotype	-	FLT3-ITD
Patient # 8	86	m	79	M1	46, XY	-	NPM1
Patient # 9	76	f	54	M1	46, XX	-	-
Patient # 10	63	f	54	-	47,XX,+8 [8]; 46,XX [12]	-	IDH2
Patient # 11	57	f	84	M2	46, XX	-	NPM1, FLT3-ITD
Patient # 12	21	f	66	M2	56, XX, +6,+8,+9,+10,+12,+16,+18,+21,+22,+22 [13] 46, XX [7]	-	-
Patient # 13, C	68	f	90	M2	46, XX	-	NPM1, FLT3-ITD
Patient # 14	39	m	65	M1	46,XY	-	-
Patient # 15	58	m	94	M1	46, XY	-	NPM1, FLT3-ITD
Patient # 16, D	44	m	55	M4	46, XY	-	FLT3-ITD, NPM1
Patient # 17	56	m	21	-	45, XY -7 [19], 46, XY [1]	-	-
Patient # 18*, E	22	m	95	M2	47,XY,+9 [19]; 46,XY [1]	-	-
Patient # 19	77	f	41	M2	46, XX	-	FLT3-ITD,-TKD
Patient # 20	64	m	56	-	46, XY, der(16;21(p10;q10), +21 [6], 45, XY, der(16;21(p10;q10) [5], 46, XY, der(16;21(p10;q10), der(16;21)(p10;q10) [5], 46, XY	-	IDH1, IDH2
Patient # 21, F	72	f	52	-	46, XX	-	NPM1, FLT3-TKD, IDH1
Patient # 22	70	f	25	M2	47, XX, +8	-	-
Patient # 23	68	m	36	-	46, XY	-	DNMT3A, CEBPA, KMT2A_PTD
Patient # 24	63	f	57	M2	46, XX	-	NPM1, FLT3-ITD, IDH2
Patient # 25	48	f	31	M4	46, XX	-	FLT3-ITD, NPM1, IDH1, IDH2
* Patient # 18 is not included in correlation Figure 3A, due to insufficient cell number in flow cytometry
