# Supplementary material for: Differences between intrinsic and acquired nucleoside analogue resistance in acute myeloid leukaemia cells
Source: J Exp Clin Cancer Res. 2021 Oct 12;40:317. doi: 10.1186/s13046-021-02093-4 (PMC8507139; doi:10.1186/s13046-021-02093-4)
Supplement: Supplementary file 15 — Additional file 15: Supplementary Table 6. Concentrations that reduce the cell viability by 50% (IC50 values), determined by MTT assay after 96 h incubation. [file 13046_2021_2093_MOESM15_ESM.xlsx]

## Sheet: HL-60, PL-21 rCNDAC
Supplementary Table 6.
Concentrations that reduce the cell viability by 50% (IC50 values), determined by MTT assay after 96 hours incubation.
IC50 values are means from three independent experiments, each performed in three technical replicates.
	CNDAC [µM]			Sapacitabine [µM]			Cytarabine [µg/ml]			Daunorubicin [nM]			5-Azacytidine [µM]			Decitabine [µM]			Gemcitabine [µg/ml]			Fludarabine [µg/ml]			Cladribine [µM]			Clofarabine [µM]			6-Thioguanine [µM]				Vismodegib [µM]			Venetoclax [nM]			Molibresib [µM]			Volasertib [nM]			Gedatolisib [nM]
	Mean	SD		Mean	SD		Mean	SD		Mean	SD		Mean	SD		Mean	SD		Mean	SD		Mean	SD		Mean	SD		Mean	SD		Mean	SD			MW	SD		MW	SD		MW	SD		MW	SD		MW	SD
HL-60 par	0.003414	0.0003457		0.009915	0.000556867		0.002725	0.000176709		4.82317	0.156552		2.5857	0.320808		0.116367	0.017847		0.005286	0.000146488		0.1275	0.00637234		0.0231033	0.000850973		0.0092267	0.000326457		0.4541	0.0786374			26.5067	5.13647		11.9133	0.3333		0.3024	0.0153486		31.4767	2.94972		60.4833	19.5276
HL-60 rCNDAC I	12.005	2.70129		6.8552	0.494584		0.275	0.0201827		8.90647	0.240174		2.34367	0.230024		>800			0.1168	0.00264197		30.1467	3.33389		1.503	0.200321		0.200067	0.00822611		0.232167	0.103206			34.5	11.7074		2760.33	115.728		0.849133	0.142557		13.3767	1.32467		27.7133	11.601
HL-60 rCNDAC II	12.3389	0.857643		13.8107	0.754728		0.169067	0.0176855		8.00537	0.0576611		2.30823	0.158089		>800			0.015653	0.000216529		16.6217	0.288223		0.249433	0.0455123		0.305033	0.023593		1.1549	0.200379			49.4767	1.81529		3436	790.043		5.57167	1.80432		11.4567	0.391947		110.79	23.6526
HL-60 rCNDAC III	3.2853	0.280262		7.73733	1.08707		0.03203	0.00608954		14.86	0.478609		1.8075	0.308233		>800			0.0356233	0.00392264		34.7047	1.72713		1.5873	0.274274		0.807767	0.0270708		0.330633	0.0147793			41.2267	2.04197		2633.67	22.2161		0.287533	0.133126		14.1233	1.00546		83.1333	5.30663
HL-60 rCNDAC IV	26.5133	0.0368179		16.2667	1.25662		9.34987	0.0220341		3.09737	0.0424492		3.12767	0.274274		>800			4.2193	0.0961905		83.9793	3.98823		61.963	6.1392		7.97533	1.37831		0.850667	0.0730099			38.8033	3.04308		143.2	26.0478		0.582	0.225266		27.5633	0.816714		67.3	9.00955
HL-60 rCNDAC V	11.8174	1.47213		7.9087	0.125516		7.69567	0.697132		4.1305	0.0601346		3.23013	0.358343		>800			2.91	0.0700286		100			78.6933	7.21933		3.175	0.38332		0.850533	0.119529			42.5567	2.585		35.69	3.38955		1.20667	0.203052		26.8167	1.44997		75.7967	8.06539
HL-60 rCNDAC VI	2.34933	0.0327143		5.1522	0.0876102		0.4918	0.0315566		4.65347	0.162954		3.07447	0.116292		>800			0.1449	0.000989949		100			6.7174	0.715391		1.90727	0.210953		0.852733	0.0833807			38.3633	5.4608		576.4	80.1108		0.5542	0.137536		34.1267	3.63911		66.1433	5.41397
HL-60 rCNDAC VII	1.086	0.070673		2.32067	0.106684		0.0258267	0.00167247		4.42077	0.261304		5.10637	0.685436		3.63023	0.699232		0.000570267	4.7822e-05		6.69033	0.21773		0.565833	0.0477314		0.1571	0.0202736		2.97	0.393676			68.4667	14.1504		3169	279.88		2.75433	1.34836		11.2767	0.214838		41.5333	2.61632
HL-60 rCNDAC VIII	24.3723	1.04485		11.6467	0.413548		7.69363	0.54644		5.07353	0.243614		2.45147	0.219737		>800			3.98263	0.202646		56.1073	10.5617		42.5527	1.27702		3.10567	0.658241		0.310733	0.074054			42.54	10.6996		1069.9	115.475		0.350167	0.0584731		23.24	0.374789		45.2867	3.23037
HL-60 rCNDAC IX	32.3755	2.18055		7.85587	1.05144		5.7336	0.83533		5.1644	0.278892		5.7275	1.03608		>800			1.91033	0.202781		100			13.4227	1.2725		4.67933	0.469827		0.477533	0.141862			50.4033	1.09777		3209.67	109.113		0.472433	0.0274587		25.6633	7.05274		51.6333	1.23259
HL-60 rCNDAC X	1.45297	0.175459		4.06243	0.0651929		0.0924067	0.0127613		6.56257	0.173223		4.4401	0.975675		83.2767	18.2521		0.00979633	0.00117648		13.6567	1.6361		0.468867	0.0511171		0.254333	0.0147906		0.725933	0.289962			43.8933	7.6329		2524	26.9938		2.052	0.657403		11.2033	0.677463		49.2267	15.3202
HL-60 rCNDAC XI	3.63663	0.238196		6.37383	0.386763		0.665033	0.041646		5.278	0.209577		2.51273	0.117434		>800			0.190137	0.00404343		41.9637	3.72181		2.99743	0.0895539		0.544133	0.0111965		0.5883	0.117017			36.1	15.9985		353.7	74.8031		1.805	0.334183		11.9733	0.481825		61.6467	6.05103
HL-60 rCNDAC XII	3.796	0.172513		6.726	0.914261		0.7832	0.0638572		4.2208	0.510264		2.47557	0.277933		>800			0.179933	0.0172187		59.6472	0.479282		5.25487	0.703015		0.799933	0.0686757		0.440167	0.0770842			32.4667	8.93941		459.967	72.0128		0.8426	0.212427		23.95	0.331763		58.88	4.40187
	CNDAC [µM]			Sapacitabine [µM]			Cytarabine [µg/ml]			Daunorubicin [nM]			5-Azacytidine [µM]			Decitabine [µM]			Gemcitabine [µg/ml]			Fludarabine [µg/ml]			Cladribine [µM]			Clofarabine [µM]			6-Thioguanine [µM]				Vismodegib [µM]			Venetoclax [nM]			Molibresib [µM]			Volasertib [nM]			Gedatolisib [nM]
	Mean	SD		Mean	SD		Mean	SD		Mean	SD		Mean	SD		Mean	SD		Mean	SD		Mean	SD		Mean	SD		Mean	SD		Mean	SD			MW	SD		MW	SD		MW	SD		MW	SD		MW	SD
PL-21 par	0.115043	0.0112825		0.217833	0.0196383		0.0123667	0.00152251		16.6633	2.1636		2.554	0.395912		1.24367	0.0940118		0.00870433	0.000306303		0.141067	0.0257496		0.005891	0.000342745		0.001969	0.000335681		0.376067	0.146948			47.95	17.1067		227.533	37.8803		0.9334	0.148527		7.87767	2.50533		10.119	0.958524
PL-21 rCNDAC I	77.1433	11.7346		1.18707	0.217242		1.69667	0.14585		21.9433	1.84335		4.24	1.40485		>800			0.710633	0.0387386		9.41267	1.26007		0.5811	0.0900656		0.393467	0.0183227		0.755867	0.0640472			38.9	3.37314		8462.33	114.281		1.748	0.125222		11.26	1.49907		10.178	1.27369
PL-21 rCNDAC II	576.6	57.6756		1.34267	0.218364		33.2967	5.13927		5.333	0.75369		2.279	0.22451		>800			8.858	0.553813		16.29	1.73691		77.9633	5.87211		30.7867	5.91478		0.473767	0.0452799			51.4633	3.6904		111.307	34.5795		2.52	1.69718		4.419	1.64123		22.54	4.09708
PL-21 rCNDAC III	446.467	42.2063		4.019	0.545392		52.4	9.62383		7.51633	0.842951		1.605	0.207698		>800			15.1867	0.117284		15.3	2.30904		63.8433	7.42614		85.9833	10.3435		1.2386	0.401444			45.61	7.2974		97.2367	9.75063		1.03467	0.172732		6.937	0.447192		12.98	1.6122
PL-21 rCNDAC IV	8.34833	0.213398		2.808	0.399717		0.141267	0.0240985		13.2667	1.2371		1.33233	0.156721		10.9	0.136382		0.0305533	0.000916564		1.016	0.14231		0.0251833	0.00144502		0.0188233	0.00202658		0.3648	0.00493153			46.77	13.1113		1576.33	125.71		2.64933	0.922979		6.302	0.202603		8.57633	1.38846
PL-21 rCNDAC V	378.733	39.2371		4.02767	0.555676		24.4033	1.27044		16.5067	1.19053		1.46467	0.174494		>800			4.71133	0.424975		26.9567	4.36637		121.44	19.7651		33.15	4.21756		0.6281	0.0367521			35.4767	2.66966		1036.77	280.43		0.4877	0.0322255		5.36467	0.760327		21.5067	4.26208
PL-21 rCNDAC VI	536.233	16.9636		1.61867	0.249844		52.29	5.41373		10.4877	1.82783		2.096	0.12334		>800			29.3267	3.97463		32.2833	5.8756		34.1933	1.34339		13.4633	2.44353		1.217	0.0134907			45.91	5.47661		2907.67	725.42		2.95333	0.942883		8.906	2.50216		3.54433	1.16841
PL-21 rCNDAC VII	501.933	92.6487		2.932	0.29318		67.0867	8.16637		29.31	3.99981		0.844233	0.0728295		>800			11.7433	1.28744		35.1167	1.51222		110.467	5.89086		36.6967	0.924205		1.0615	0.180542			61.7567	3.57775		391.6	83.2199		1.11073	0.383277		6.45867	0.117366		6.62567	1.57718
PL-21 rCNDAC VIII	26.72	3.00134		6.53167	0.924805		1.61267	0.0433769		24.3467	2.56518		4.52667	0.353498		>800			0.2125	0.0261752		18.6233	1.51985		1.20707	0.260977		1.40947	0.410006		0.994467	0.102386			57.06	8.88163		244.867	21.1963		2.96433	0.874067		7.863	0.734374		7.81633	3.04005
PL-21 rCNDAC IX	567.9	76.6682		3.75067	0.308149		20.0233	3.725		15.3933	0.456825		1.21833	0.117139		>800			10.2187	0.686841		30.71	1.85629		128.6	12.6415		54.1333	4.94824		1.04133	0.160042			63.0867	3.53544		1383.33	142.699		1.187	0.02502		11.5187	1.13326		9.11767	0.0618888
PL-21 rCNDAC X	541.8	84.0011		2.53867	0.316393		148.433	18.9005		23.3633	1.72828		2.214	0.219941		>800			34.7167	1.98881		78.12	2.27114		102.443	10.7703		75.3433	2.55685		0.591167	0.0163124			66.8233	11.5413		16.27	4.18037		26.5467	4.83343		5.64667	0.800224		7	1.86339
PL-21 rCNDAC XI	873.467	73.9147		2.828	0.186227		56.01	1.3067		36.2767	3.40895		1.67433	0.0517966		>800			11.3533	0.813402		48.7733	6.21079		63.34	8.32721		30.8167	4.5914		0.952367	0.236925			33.54	9.84649		678.067	110.46		1.37833	0.301076		13.36	1.79835		4.1	0.3102
PL-21 rCNDAC XII	3.541	0.424288		2.63667	0.391828		0.407967	0.0456961		14.0933	1.64435		1.0901	0.0861562		5.72533	1.13055		0.0205967	0.0037473		1.424	0.213215		0.01905	0.00109353		0.0552367	0.0102433		0.142533	0.0243624			59.8633	10.5629		3805	611.707		1.26203	0.214871		7.72967	0.231979		1.71067	0.238464
[truncated: 4 more columns]

## Sheet: HL-60, PL-21 Clones
Supplementary Table 6.
Concentrations that reduce the cell viability by 50% (IC50 values), determined by MTT assay after 96 hours incubation.
IC50 values are means from three independent experiments, each performed in three technical replicates.
	CNDAC [nM]			Sapacitabine [nM]			Cytarabine [ng/ml]			Daunorubicin [nM]			5-Azacytidine [µM]			Decitabine [µM]			Gemcitabine [ng/ml]			Fludarabine [µg/ml]			Cladribine [nM]			Clofarabine [nM]			6-Thioguanine [µM]				Vismodegib [µM]			Venetoclax [nM]			Molibresib [µM]			Volasertib [nM]			Gedatolisib [nM]
	Mean	SD		Mean	SD		Mean	SD		Mean	SD		Mean	SD		Mean	SD		Mean	SD		Mean	SD		Mean	SD		Mean	SD		Mean	SD			Mean	SD		Mean	SD		Mean	SD		Mean	SD		Mean	SD
HL-60 par	6.816	0.448128		24.16	2.2443		5.13667	0.0298357		9.74767	0.448628		4.25733	0.521263		0.204633	0.00705282		6.474	0.145673		0.219433	0.0139801		22.15	0.947242		8.228	0.679868		0.558533	0.104329			39.4033	6.37832		5.026	0.835718		0.448933	0.0443168		31.1133	5.96919		96.5667	21.696
HL-60 Clone 1	6.75633	0.175547		30.3167	2.59877		5.63167	0.375574		10.6333	0.14148		4.19967	0.719373		0.1639	0.0370071		6.584	0.263501		0.2285	0.00994418		29.41	6.26729		7.06833	0.0953252		0.5388	0.0358679			35.1333	5.05518		3.10633	0.812261		3.52733	0.0866308		16.07	0.995624		301.133	14.5706
HL-60 Clone 2	6.62633	0.279443		24.0933	3.00342		6.62567	0.365734		8.838	0.760946		4.30167	0.398853		0.1582	0.00834745		6.69267	0.141977		0.225967	0.0115014		10.5483	1.59251		5.41067	0.536757		0.652167	0.07703			45.7467	3.31958		3.591	1.25801		1.103	0.167573		19.91	1.70025		183.033	43.7597
HL-60 Clone 3	6.93167	0.440311		26.23	3.68568		5.65767	0.465376		9.12867	0.774282		3.46833	0.132016		0.2609	0.0135715		7.115	0.500458		0.2186	0.0130433		13.5767	2.07712		6.95267	0.422584		0.504567	0.0142664			37.6	2.55174		1.25863	0.251857		0.891267	0.114945		22.9833	0.32968		270.767	25.106
HL-60 Clone 4	13.29	1.51499		64.7	6.58454		5.00433	0.219386		9.732	0.693517		3.817	0.33462		0.2286	0.0431092		6.90367	0.404811		0.328633	0.00834918		14.19	0.969433		8.83567	0.959792		0.6643	0.069058			37.81	3.73782		37.1133	15.6394		0.807333	0.0791737		27.2467	2.59663		171.867	36.815
HL-60 Clone 5	7.108	1.3575		28.3467	6.11382		5.22033	0.207099		9.29633	2.06424		4.05	0.692151		0.175	0.00620537		6.342	0.76293		0.286367	0.0523594		13.7267	0.587102		6.17633	0.514037		0.629233	0.0614548			35.08	3.33351		2.132	0.354483		1.45667	0.176319		23.9033	1.49141		179	18.6946
HL-60 Clone 6	6.765	0.370046		30.0433	3.10419		3.69733	0.33011		7.86133	0.392518		4.12633	0.416738		0.362567	0.115107		5.55067	0.549065		0.240067	0.0489262		17.67	0.523259		8.01367	0.40902		0.489433	0.0159268			33.0733	2.82211		44.9167	7.06628		1.64167	0.0776159		20.67	1.25573		135.833	16.3677
HL-60 Clone 7	6.99033	0.671049		26.3167	4.88836		4.67567	0.245081		8.57267	0.205402		4.79433	0.571627		0.1734	0.00428097		6.66633	0.143025		0.289	0.0245529		30.9333	2.1964		8.829	1.28793		0.622967	0.0173958			49.25	3.5046		8.66767	2.29066		1.143	0.0355903		18.84	1.95332		163.867	25.0326
HL-60 Clone 8	5.95367	1.19832		27.07	2.4402		4.219	0.279318		7.58833	0.328354		6.01533	0.300325		0.252633	0.0420733		6.355	0.26818		0.2493	0.0143285		14.37	1.14167		6.087	0.370487		0.644867	0.0189627			22.64	3.10867		2.639	0.339085		1.27	0.177112		23.49	3.90326		104.103	23.483
HL-60 Clone 9	7.74567	0.734228		45.7	14.4875		5.167	0.356239		8.867	0.773884		4.76633	0.917493		0.263467	0.0269509		6.92767	0.494848		0.220533	0.0307979		8.43067	1.13947		5.92867	0.385795		0.6459	0.0404893			30.0867	10.261		14.316	5.33538		1.2882	0.369931		22.2733	2.10986		118.8	8.61433
HL-60 Clone 10	6.75267	0.480145		34.9233	2.24087		5.198	0.114527		9.94533	1.64007		4.161	0.103192		0.125763	0.0329425		7.77233	0.0450654		0.1849	0.0084111		9.49833	0.188272		7.47067	1.61192		0.8098	0.054382			28.8967	3.31017		10.0337	2.42482		1.45267	0.454527		24.2467	0.25197		155	23.4744
HL-60 Clone 11	6.26567	0.141728		38.0367	3.16145		4.43233	0.401214		9.95933	0.735697		4.25767	0.275537		0.2153	0.00716147		7.32767	0.696944		0.268733	0.0267433		8.72533	0.720896		5.90933	0.235602		0.5391	0.0460993			45.23	2.74934		4.84	1.36226		1.432	0.254763		23.0933	0.301257		135.733	32.0953
HL-60 Clone 12	4.906	0.676564		20.5333	1.97074		4.00467	0.210469		6.32067	1.12227		5.219	0.245578		0.248033	0.0427174		6.87767	0.0504138		0.2696	0.00817598		9.396	0.17666		5.85067	0.316576		0.574	0.0647812			28.46	1.77758		6.64133	1.55377		1.975	0.0876698		20.3067	1.21864		131.567	27.5644
	CNDAC [nM]			Sapacitabine [nM]			Cytarabine [ng/ml]			Daunorubicin [nM]			5-Azacytidine [µM]			Decitabine [µM]			Gemcitabine [ng/ml]			Fludarabine [µg/ml]			Cladribine [nM]			Clofarabine [nM]			6-Thioguanine [µM]				Vismodegib [µM]			Venetoclax [nM]			Molibresib [µM]			Volasertib [nM]			Gedatolisib [nM]
	Mean	SD		Mean	SD		Mean	SD		Mean	SD		Mean	SD		Mean	SD		Mean	SD		Mean	SD		Mean	SD		Mean	SD		Mean	SD			Mean	SD		Mean	SD		Mean	SD		Mean	SD		Mean	SD
PL-21 par	115.85	20.1584		228.267	36.1612		10.0737	0.124279		14.7367	1.01199		1.79667	0.167629		0.5081	0.0703762		19.8733	4.01567		0.157933	0.0283861		7.95733	0.402388		3.39633	0.724916		0.794167	0.120801			58.02	9.6162		154.843	93.4976		1.61933	0.493128		5.77067	0.415607		27.8433	8.81022
PL-21 Clone 1	239.367	43.4404		428.233	4.08765		72.7533	9.33366		36.1533	9.05846		3.55633	0.444422		1.05923	0.422924		10.67	1.22068		0.148167	0.0155962		6.39267	2.44867		2.71633	0.693955		0.4943	0.0960319			53.69	9.52586		15.525	9.68458		2.13167	0.145594		6.51733	1.37513		23.8267	5.13791
PL-21 Clone 2	90.29	4.33452		162.1	60.1593		35.5833	5.57966		25.9467	2.51143		2.39333	0.513082		0.354633	0.103313		22.3733	0.405408		0.1202	0.00965229		5.583	0.33527		2.32067	0.197208		0.815933	0.0872642			60.6467	1.64808		1121.67	75.0244		0.754467	0.307379		4.62033	1.1737		26.2967	2.231
PL-21 Clone 3	129.533	10.8718		224.533	5.48229		41.6567	10.9018		51.7467	1.46137		5.37633	1.18722		4.36133	1.49309		23.0933	1.55401		0.167667	0.0281567		12.247	4.16587		3.08533	0.759704		1.0707	0.0696279			73.14	5.18819		7.03267	1.55452		3.472	0.825093		5.19133	0.678322		35.24	1.92577
PL-21 Clone 4	125.133	10.8143		275.667	40.3487		26.0633	4.86293		35.62	8.40365		1.959	0.249805		0.910467	0.464574		15.0397	6.20699		0.0985967	0.00781337		6.82367	0.366352		5.13133	0.095052		0.873767	0.133164			60.1567	3.0382		312.733	32.7831		2.087	0.3649		5.927	0.191692		17.8133	3.13854
PL-21 Clone 5	293.767	71.9417		264.2	8.82534		64.91	6.12422		28.71	4.35228		2.66567	0.151799		0.8736	0.149727		15.9333	5.06156		0.1678	0.0129802		6.021	2.61399		3.909	1.08786		0.448667	0.135096			41.0933	6.91924		1462.67	38.8994		1.22083	0.334907		2.84	0.233465		46.0933	7.12951
PL-21 Clone 6	646.467	137.142		897.567	243.135		102.977	5.43179		62.0867	1.68814		4.89167	0.514581		3.79067	0.425376		20.87	1.73645		0.208	0.0137414		9.31767	2.44154		5.935	1.3595		0.8937	0.217966			63.92	9.19267		208.267	52.24		1.77167	0.376527		4.87933	0.768142		19.9733	0.863108
PL-21 Clone 7	171.133	17.7843		400.633	44.7429		84.22	5.54576		28.7333	6.17701		1.864	0.539143		1.41723	0.586956		21.27	3.42264		0.1586	0.0157844		4.70633	0.554656		3.20367	0.590521		0.5866	0.0417599			70.47	7.77844		341.233	77.0857		1.05887	0.340943		2.90147	1.67548		20.5367	4.71336
PL-21 Clone 8	112.25	41.1754		143.567	25.815		33.0033	9.3009		27.3733	6.53133		4.482	0.592895		1.988	0.921908		15.2033	5.48352		0.09915	0.010965		4.586	1.16744		2.456	0.101255		0.537033	0.136554			73.1967	0.861059		1309.33	134.057		2.029	0.208846		6.75867	0.191955		17.8767	3.35824
PL-21 Clone 9	104.907	28.4475		153.993	79.366		30.44	6.1441		17.61	1.45829		2.937	0.504704		2.4	1.02868		18.1333	3.42003		0.0962967	0.00357764		6.511	0.690741		2.309	0.124587		0.582733	0.0590986			69.51	10.6833		256.2	22.7174		2.00443	1.19546		5.505	1.12572		21.1967	4.90956
PL-21 Clone 10	175.133	15.9496		244	96.8532		48.5967	10.9071		33.59	6.27225		3.95533	0.51087		1.85633	0.309253		13.6733	1.55641		0.0956833	0.0148506		11.3137	1.31018		4.461	0.455296		1.449	0.0851704			79.35	3.85212		73.3467	1.43877		15.0467	1.94974		7.233	0.942364		39.1633	9.90201
PL-21 Clone 11	246.733	8.46654		337.1	55.194		31.4367	5.65166		17.98	4.84648		4.879	0.710735		3.63133	1.07711		18.92	2.05426		0.213033	0.0160446		12.0133	0.861485		5.49667	0.369537		0.884933	0.0590493			76.5	18.4449		40.5467	4.81633		6.19567	0.879881		6.153	0.134663		5.299	3.28386
PL-21 Clone 12	148.533	40.5703		302.467	97.3082		40.2567	5.47851		35.15	8.68748		1.903	0.387134		0.501667	0.200546		21.61	2.85455		0.102177	0.00706954		7.51333	0.312164		4.25067	0.308761		1.87467	0.181285			51.0033	10.8143		6.18167	0.62051		2.849	0.353919		5.94767	0.381738		11.4903	1.11515
[truncated: 4 more columns]
